# Supplementary material for: Sijunzi San alleviates the negative energy balance in postpartum dairy cows by regulating rumen fermentation capacity
Source: Front Vet Sci. 2024 Dec 18;11:1512081. doi: 10.3389/fvets.2024.1512081 (PMC11688294; doi:10.3389/fvets.2024.1512081)
Supplement: Supplementary Table 2 — Rumen differential microorganisms and scfas spearman correlation analysis information table. [file Table_2.XLS]

Var1	Var2	cor	p_value
Acetate	p__Proteobacteria;g__Comamonas	-0.818181818	0.00381492
Propionate	p__Proteobacteria;g__Comamonas	-0.814593429	0.004106132
Isobutyric acid	p__Proteobacteria;g__Comamonas	-0.83030303	0.002940227
N-butyric acid	p__Proteobacteria;g__Comamonas	-0.83030303	0.002940227
Valeric acid	p__Proteobacteria;g__Comamonas	-0.818181818	0.00381492
Isovaleric acid	p__Proteobacteria;g__Comamonas	-0.818181818	0.00381492
Acetate	p__Firmicutes;g__UCG-005	-0.903030303	0.000343612
Propionate	p__Firmicutes;g__UCG-005	-0.936174537	6.72E-05
Isobutyric acid	p__Firmicutes;g__UCG-005	-0.915151515	0.000204472
N-butyric acid	p__Firmicutes;g__UCG-005	-0.915151515	0.000204472
Valeric acid	p__Firmicutes;g__UCG-005	-0.903030303	0.000343612
Isovaleric acid	p__Firmicutes;g__UCG-005	-0.903030303	0.000343612
Acetate	p__Firmicutes;g__Christensenellaceae_R-7_group	-0.478787879	0.161522928
Propionate	p__Firmicutes;g__Christensenellaceae_R-7_group	-0.528877823	0.115991321
Isobutyric acid	p__Firmicutes;g__Christensenellaceae_R-7_group	-0.490909091	0.149655673
N-butyric acid	p__Firmicutes;g__Christensenellaceae_R-7_group	-0.490909091	0.149655673
Valeric acid	p__Firmicutes;g__Christensenellaceae_R-7_group	-0.478787879	0.161522928
Isovaleric acid	p__Firmicutes;g__Christensenellaceae_R-7_group	-0.478787879	0.161522928
Acetate	p__Firmicutes;g__Succiniclasticum	0.842424242	0.002220031
Propionate	p__Firmicutes;g__Succiniclasticum	0.826751539	0.003179714
Isobutyric acid	p__Firmicutes;g__Succiniclasticum	0.83030303	0.002940227
N-butyric acid	p__Firmicutes;g__Succiniclasticum	0.83030303	0.002940227
Valeric acid	p__Firmicutes;g__Succiniclasticum	0.842424242	0.002220031
Isovaleric acid	p__Firmicutes;g__Succiniclasticum	0.842424242	0.002220031
Acetate	p__Bacteroidota;g__Muribaculaceae	-0.381818182	0.276255333
Propionate	p__Bacteroidota;g__Muribaculaceae	-0.449850102	0.192075697
Isobutyric acid	p__Bacteroidota;g__Muribaculaceae	-0.333333333	0.346593507
N-butyric acid	p__Bacteroidota;g__Muribaculaceae	-0.333333333	0.346593507
Valeric acid	p__Bacteroidota;g__Muribaculaceae	-0.381818182	0.276255333
Isovaleric acid	p__Bacteroidota;g__Muribaculaceae	-0.381818182	0.276255333
Acetate	p__Bacteroidota;g__Prevotella	0.975757576	1.47E-06
Propionate	p__Bacteroidota;g__Prevotella	0.97264887	2.37E-06
Isobutyric acid	p__Bacteroidota;g__Prevotella	0.963636364	7.32E-06
N-butyric acid	p__Bacteroidota;g__Prevotella	0.963636364	7.32E-06
Valeric acid	p__Bacteroidota;g__Prevotella	0.975757576	1.47E-06
Isovaleric acid	p__Bacteroidota;g__Prevotella	0.975757576	1.47E-06
Acetate	p__Bacteroidota;g__F082	-0.842424242	0.002220031
Propionate	p__Bacteroidota;g__F082	-0.808514373	0.004635281
Isobutyric acid	p__Bacteroidota;g__F082	-0.806060606	0.004862061
N-butyric acid	p__Bacteroidota;g__F082	-0.806060606	0.004862061
Valeric acid	p__Bacteroidota;g__F082	-0.842424242	0.002220031
Isovaleric acid	p__Bacteroidota;g__F082	-0.842424242	0.002220031
