# Supplementary material for: Sijunzi San alleviates the negative energy balance in postpartum dairy cows by regulating rumen fermentation capacity
Source: Front Vet Sci. 2024 Dec 18;11:1512081. doi: 10.3389/fvets.2024.1512081 (PMC11688294; doi:10.3389/fvets.2024.1512081)
Supplement: Supplementary Table 3 — Rumen differential microorganisms and scfas spearman correlation analysis information table. [file Table_3.XLS]

Var1	Var2	cor	p_value
Astragalin	p__Proteobacteria;g__Comamonas	0.7	0.188120404
Pseudobaptigenin	p__Proteobacteria;g__Comamonas	-0.9	0.037386073
Estrone	p__Proteobacteria;g__Comamonas	-0.2	0.747060078
Liquiritin apioside	p__Proteobacteria;g__Comamonas	0.20519567	0.740581942
Glyasperin C	p__Proteobacteria;g__Comamonas	-0.2	0.747060078
Glyasperin D	p__Proteobacteria;g__Comamonas	-0.6	0.28475698
Licoflavonol	p__Proteobacteria;g__Comamonas	-0.9	0.037386073
Licoflavone C	p__Proteobacteria;g__Comamonas	-0.4	0.504631575
Glabrol	p__Proteobacteria;g__Comamonas	-0.6	0.28475698
Morusin hydroperoxide	p__Proteobacteria;g__Comamonas	-0.6	0.28475698
Licoflavone B	p__Proteobacteria;g__Comamonas	-0.2	0.747060078
Avicularine	p__Proteobacteria;g__Comamonas	0.564288094	0.321723336
1,4-Dimethyl-7-ethylazulene	p__Proteobacteria;g__Comamonas	-0.8	0.104088039
Dehydrocostus lactone	p__Proteobacteria;g__Comamonas	-0.6	0.28475698
Cosmosiin	p__Proteobacteria;g__Comamonas	0.3	0.623837665
Raffinose	p__Proteobacteria;g__Comamonas	0.1	0.872888572
GMP	p__Proteobacteria;g__Comamonas	0.4	0.504631575
Astragalin	p__Firmicutes;g__UCG-005	-0.2	0.747060078
Pseudobaptigenin	p__Firmicutes;g__UCG-005	0.5	0.391002219
Estrone	p__Firmicutes;g__UCG-005	0.3	0.623837665
Liquiritin apioside	p__Firmicutes;g__UCG-005	-0.051298918	0.934712848
Glyasperin C	p__Firmicutes;g__UCG-005	0.3	0.623837665
Glyasperin D	p__Firmicutes;g__UCG-005	0.5	0.391002219
Licoflavonol	p__Firmicutes;g__UCG-005	0.6	0.28475698
Licoflavone C	p__Firmicutes;g__UCG-005	-0.1	0.872888572
Glabrol	p__Firmicutes;g__UCG-005	0.5	0.391002219
Morusin hydroperoxide	p__Firmicutes;g__UCG-005	0.5	0.391002219
Licoflavone B	p__Firmicutes;g__UCG-005	0.7	0.188120404
Avicularine	p__Firmicutes;g__UCG-005	-0.410391341	0.492535782
1,4-Dimethyl-7-ethylazulene	p__Firmicutes;g__UCG-005	0.8	0.104088039
Dehydrocostus lactone	p__Firmicutes;g__UCG-005	0.5	0.391002219
Cosmosiin	p__Firmicutes;g__UCG-005	-0.8	0.104088039
Raffinose	p__Firmicutes;g__UCG-005	0	1
GMP	p__Firmicutes;g__UCG-005	-0.1	0.872888572
Astragalin	p__Firmicutes;g__Christensenellaceae_R-7_group	-0.1	0.872888572
Pseudobaptigenin	p__Firmicutes;g__Christensenellaceae_R-7_group	0.5	0.391002219
Estrone	p__Firmicutes;g__Christensenellaceae_R-7_group	0.9	0.037386073
Liquiritin apioside	p__Firmicutes;g__Christensenellaceae_R-7_group	0.102597835	0.869597921
Glyasperin C	p__Firmicutes;g__Christensenellaceae_R-7_group	0.9	0.037386073
Glyasperin D	p__Firmicutes;g__Christensenellaceae_R-7_group	1	3.97E-24
Licoflavonol	p__Firmicutes;g__Christensenellaceae_R-7_group	0.3	0.623837665
Licoflavone C	p__Firmicutes;g__Christensenellaceae_R-7_group	0.7	0.188120404
Glabrol	p__Firmicutes;g__Christensenellaceae_R-7_group	1	3.97E-24
Morusin hydroperoxide	p__Firmicutes;g__Christensenellaceae_R-7_group	1	3.97E-24
Licoflavone B	p__Firmicutes;g__Christensenellaceae_R-7_group	0.6	0.28475698
Avicularine	p__Firmicutes;g__Christensenellaceae_R-7_group	-0.974679434	0.00481823
1,4-Dimethyl-7-ethylazulene	p__Firmicutes;g__Christensenellaceae_R-7_group	0.9	0.037386073
Dehydrocostus lactone	p__Firmicutes;g__Christensenellaceae_R-7_group	1	3.97E-24
Cosmosiin	p__Firmicutes;g__Christensenellaceae_R-7_group	0.1	0.872888572
Raffinose	p__Firmicutes;g__Christensenellaceae_R-7_group	0	1
GMP	p__Firmicutes;g__Christensenellaceae_R-7_group	0.2	0.747060078
Astragalin	p__Firmicutes;g__Succiniclasticum	0.7	0.188120404
Pseudobaptigenin	p__Firmicutes;g__Succiniclasticum	-0.6	0.28475698
Estrone	p__Firmicutes;g__Succiniclasticum	0.3	0.623837665
Liquiritin apioside	p__Firmicutes;g__Succiniclasticum	-0.666885929	0.218893981
Glyasperin C	p__Firmicutes;g__Succiniclasticum	0.3	0.623837665
Glyasperin D	p__Firmicutes;g__Succiniclasticum	0.1	0.872888572
Licoflavonol	p__Firmicutes;g__Succiniclasticum	-0.1	0.872888572
Licoflavone C	p__Firmicutes;g__Succiniclasticum	0.5	0.391002219
Glabrol	p__Firmicutes;g__Succiniclasticum	0.1	0.872888572
Morusin hydroperoxide	p__Firmicutes;g__Succiniclasticum	0.1	0.872888572
Licoflavone B	p__Firmicutes;g__Succiniclasticum	0.3	0.623837665
Avicularine	p__Firmicutes;g__Succiniclasticum	0.051298918	0.934712848
1,4-Dimethyl-7-ethylazulene	p__Firmicutes;g__Succiniclasticum	0	1
Dehydrocostus lactone	p__Firmicutes;g__Succiniclasticum	0.1	0.872888572
Cosmosiin	p__Firmicutes;g__Succiniclasticum	0.3	0.623837665
Raffinose	p__Firmicutes;g__Succiniclasticum	0.9	0.037386073
GMP	p__Firmicutes;g__Succiniclasticum	0.9	0.037386073
Astragalin	p__Bacteroidota;g__Muribaculaceae	0.1	0.872888572
Pseudobaptigenin	p__Bacteroidota;g__Muribaculaceae	0.3	0.623837665
Estrone	p__Bacteroidota;g__Muribaculaceae	0.6	0.28475698
Liquiritin apioside	p__Bacteroidota;g__Muribaculaceae	-0.20519567	0.740581942
Glyasperin C	p__Bacteroidota;g__Muribaculaceae	0.6	0.28475698
Glyasperin D	p__Bacteroidota;g__Muribaculaceae	0.7	0.188120404
Licoflavonol	p__Bacteroidota;g__Muribaculaceae	0.5	0.391002219
Licoflavone C	p__Bacteroidota;g__Muribaculaceae	0.2	0.747060078
Glabrol	p__Bacteroidota;g__Muribaculaceae	0.7	0.188120404
Morusin hydroperoxide	p__Bacteroidota;g__Muribaculaceae	0.7	0.188120404
Licoflavone B	p__Bacteroidota;g__Muribaculaceae	0.9	0.037386073
Avicularine	p__Bacteroidota;g__Muribaculaceae	-0.564288094	0.321723336
1,4-Dimethyl-7-ethylazulene	p__Bacteroidota;g__Muribaculaceae	0.9	0.037386073
Dehydrocostus lactone	p__Bacteroidota;g__Muribaculaceae	0.7	0.188120404
Cosmosiin	p__Bacteroidota;g__Muribaculaceae	-0.6	0.28475698
Raffinose	p__Bacteroidota;g__Muribaculaceae	0.3	0.623837665
GMP	p__Bacteroidota;g__Muribaculaceae	0.3	0.623837665
Astragalin	p__Bacteroidota;g__Prevotella	-0.1	0.872888572
Pseudobaptigenin	p__Bacteroidota;g__Prevotella	0	1
Estrone	p__Bacteroidota;g__Prevotella	-0.1	0.872888572
Liquiritin apioside	p__Bacteroidota;g__Prevotella	-0.666885929	0.218893981
Glyasperin C	p__Bacteroidota;g__Prevotella	-0.1	0.872888572
Glyasperin D	p__Bacteroidota;g__Prevotella	0	1
Licoflavonol	p__Bacteroidota;g__Prevotella	0.3	0.623837665
Licoflavone C	p__Bacteroidota;g__Prevotella	0.7	0.188120404
Glabrol	p__Bacteroidota;g__Prevotella	0	1
Morusin hydroperoxide	p__Bacteroidota;g__Prevotella	0	1
Licoflavone B	p__Bacteroidota;g__Prevotella	-0.4	0.504631575
Avicularine	p__Bacteroidota;g__Prevotella	0.051298918	0.934712848
1,4-Dimethyl-7-ethylazulene	p__Bacteroidota;g__Prevotella	-0.1	0.872888572
Dehydrocostus lactone	p__Bacteroidota;g__Prevotella	0	1
Cosmosiin	p__Bacteroidota;g__Prevotella	0.6	0.28475698
Raffinose	p__Bacteroidota;g__Prevotella	0.5	0.391002219
GMP	p__Bacteroidota;g__Prevotella	0.2	0.747060078
Astragalin	p__Bacteroidota;g__F082	-0.6	0.28475698
Pseudobaptigenin	p__Bacteroidota;g__F082	0.7	0.188120404
Estrone	p__Bacteroidota;g__F082	0.1	0.872888572
Liquiritin apioside	p__Bacteroidota;g__F082	0.666885929	0.218893981
Glyasperin C	p__Bacteroidota;g__F082	0.1	0.872888572
Glyasperin D	p__Bacteroidota;g__F082	0.3	0.623837665
Licoflavonol	p__Bacteroidota;g__F082	0.2	0.747060078
Licoflavone C	p__Bacteroidota;g__F082	-0.3	0.623837665
Glabrol	p__Bacteroidota;g__F082	0.3	0.623837665
Morusin hydroperoxide	p__Bacteroidota;g__F082	0.3	0.623837665
Licoflavone B	p__Bacteroidota;g__F082	0.1	0.872888572
Avicularine	p__Bacteroidota;g__F082	-0.410391341	0.492535782
1,4-Dimethyl-7-ethylazulene	p__Bacteroidota;g__F082	0.4	0.504631575
Dehydrocostus lactone	p__Bacteroidota;g__F082	0.3	0.623837665
Cosmosiin	p__Bacteroidota;g__F082	-0.4	0.504631575
Raffinose	p__Bacteroidota;g__F082	-0.8	0.104088039
GMP	p__Bacteroidota;g__F082	-0.7	0.188120404
